# Supplementary material for: Development of PROTACs Targeting the Moonlighting Enzyme Nicotinamide Phosphoribosyltransferase (NAMPT) for Breast Cancer Therapy
Source: J Med Chem. 2026 Feb 19;69(5):5259–90. doi: 10.1021/acs.jmedchem.5c01827 (PMC12990041; doi:10.1021/acs.jmedchem.5c01827)
Supplement: Supplementary file 2 [file jm5c01827_si_002.csv]

Compound		DC 50 MCF7 cells	DC50 4T1 cells	IC50 MCF7 cells	IC50 4T1 cells
U1	O=C(NCCCCCCCN1N=NC(C2=CC=CN=C2)=C1)C(C=CC=C3)=C3C4=CC(OCCC5=CN(CC(NC6=CC=CC7=C6CN(C8CCC(NC8=O)=O)C7=O)=O)N=N5)=CC=C4
U2	O=C(NCCCCCCCN1N=NC(C2=CC=CN=C2)=C1)C(C=CC=C3)=C3C4=CC(OCCCC5=CN(CC(NC6=CC=CC7=C6CN(C8CCC(NC8=O)=O)C7=O)=O)N=N5)=CC=C4
U3	O=C(NCCCCCCCN1N=NC(C2=CC=CN=C2)=C1)C(C=CC=C3)=C3C4=CC(OCCCCC5=CN(CC(NC6=CC=CC7=C6CN(C8CCC(NC8=O)=O)C7=O)=O)N=N5)=CC=C4
U4	O=C(NCCCCCCCN1N=NC(C2=CC=CN=C2)=C1)C(C=CC=C3)=C3C4=CC(OCCCCCC5=CN(CC(NC6=CC=CC7=C6CN(C8CCC(NC8=O)=O)C7=O)=O)N=N5)=CC=C4
U5	O=C(NCCCCCCCN1N=NC(C2=CC=CN=C2)=C1)C(C=CC=C3)=C3C4=CC(OCCCCCCC5=CN(CC(NC6=CC=CC7=C6CN(C8CCC(NC8=O)=O)C7=O)=O)N=N5)=CC=C4
U6	O=C(NCCCCCCCN1N=NC(C2=CC=CN=C2)=C1)C(C=CC=C3)=C3C4=CC(OCCCCCCCC5=CN(CC(NC6=CC=CC7=C6CN(C8CCC(NC8=O)=O)C7=O)=O)N=N5)=CC=C4
U7	O=C(NCCCCCCCN1N=NC(C2=CC=CN=C2)=C1)C(C=CC=C3)=C3C4=CC(OCCCCCCCCC5=CN(CC(NC6=CC=CC7=C6CN(C8CCC(NC8=O)=O)C7=O)=O)N=N5)=CC=C4
U8	O=C(NCCCCCCCN1N=NC(C2=CC=CN=C2)=C1)C(C=CC=C3)=C3C4=CC(OCCCCCCCCCC5=CN(CC(NC6=CC=CC7=C6CN(C8CCC(NC8=O)=O)C7=O)=O)N=N5)=CC=C4
U9	O=C(NCCCCCCCN1N=NC(C2=CC=CN=C2)=C1)C(C=CC=C3)=C3C4=CC(OCCCCCCCCCCC5=CN(CC(NC6=CC=CC7=C6CN(C8CCC(NC8=O)=O)C7=O)=O)N=N5)=CC=C4
U10	O=C(NCCCCCCCN1N=NC(C2=CC=CN=C2)=C1)C(C=CC=C3)=C3C4=CC(OCCOCC5=CN(CC(NC6=CC=CC7=C6CN(C8CCC(NC8=O)=O)C7=O)=O)N=N5)=CC=C4
U11	O=C(NCCCCCCCN1N=NC(C2=CC=CN=C2)=C1)C(C=CC=C3)=C3C4=CC(OCCOCCOCC5=CN(CC(NC6=CC=CC7=C6CN(C8CCC(NC8=O)=O)C7=O)=O)N=N5)=CC=C4
U12	O=C(NCCCCCCCN1N=NC(C2=CC=CN=C2)=C1)C(C=CC=C3)=C3C4=CC(OCCOCCOCCOCC5=CN(CC(NC6=CC=CC7=C6CN(C8CCC(NC8=O)=O)C7=O)=O)N=N5)=CC=C4
U13	O=C(NCCCCCCCN1N=NC(C2=CC=CN=C2)=C1)C(C=CC=C3)=C3C4=CC(OCCOCCOCCOCCOCC5=CN(CC(NC6=CC=CC7=C6CN(C8CCC(NC8=O)=O)C7=O)=O)N=N5)=CC=C4
U14	O=C(NCCCCCCCN1N=NC(C2=CC=CN=C2)=C1)C(C=CC=C3)=C3C4=CC(OCC5=CN(CCCC(N[C@@H](C(C)(C)C)C(N6[C@H](C(NCC7=CC=C(C8=C(C)N=CS8)C=C7)=O)C[C@@H](O)C6)=O)=O)N=N5)=CC=C4
U15	O=C(NCCCCCCCN1N=NC(C2=CC=CN=C2)=C1)C(C=CC=C3)=C3C4=CC(OCCC5=CN(CCCC(N[C@@H](C(C)(C)C)C(N6[C@H](C(NCC7=CC=C(C8=C(C)N=CS8)C=C7)=O)C[C@@H](O)C6)=O)=O)N=N5)=CC=C4
U16	O=C(NCCCCCCCN1N=NC(C2=CC=CN=C2)=C1)C(C=CC=C3)=C3C4=CC(OCCCC5=CN(CCCC(N[C@@H](C(C)(C)C)C(N6[C@H](C(NCC7=CC=C(C8=C(C)N=CS8)C=C7)=O)C[C@@H](O)C6)=O)=O)N=N5)=CC=C4
U17	O=C(NCCCCCCCN1N=NC(C2=CC=CN=C2)=C1)C(C=CC=C3)=C3C4=CC(OCCCCC5=CN(CCCC(N[C@@H](C(C)(C)C)C(N6[C@H](C(NCC7=CC=C(C8=C(C)N=CS8)C=C7)=O)C[C@@H](O)C6)=O)=O)N=N5)=CC=C4
U18	O[C@H]1CN(C([C@H](C(C)(C)C)NC(CCCN2N=NC(COCCOC3=CC=CC(C4=C(C(NCCCCCCCN5N=NC(C6=CC=CN=C6)=C5)=O)C=CC=C4)=C3)=C2)=O)=O)[C@H](C(NCC7=CC=C(C8=C(C)N=CS8)C=C7)=O)C1
U19	O[C@H]1CN(C([C@H](C(C)(C)C)NC(CCCN(N=N2)C=C2COCCOCCOC3=CC=CC(C4=C(C(NCCCCCCCN5N=NC(C6=CC=CN=C6)=C5)=O)C=CC=C4)=C3)=O)=O)[C@H](C(NCC7=CC=C(C8=C(C)N=CS8)C=C7)=O)C1
U20	O[C@H]1CN(C([C@H](C(C)(C)C)NC(CCCN2N=NC(COCCOCCOCCOC3=CC=CC(C4=C(C(NCCCCCCCN5N=NC(C6=CC=CN=C6)=C5)=O)C=CC=C4)=C3)=C2)=O)=O)[C@H](C(NCC7=CC=C(C8=C(C)N=CS8)C=C7)=O)C1
U21	O[C@H]1CN(C([C@H](C(C)(C)C)NC(CCCN(N=N2)C=C2COCCOCCOCCOCCOC3=CC=CC(C4=C(C(NCCCCCCCN5N=NC(C6=CC=CN=C6)=C5)=O)C=CC=C4)=C3)=O)=O)[C@H](C(NCC7=CC=C(C8=C(C)N=CS8)C=C7)=O)C1
U22	O=C(C1=CC=CC=C1C2=CC(OCCOCCC(N[C@@H](C(C)(C)C)C(N3[C@H](C(NCC4=CC=C(C5=C(C)N=CS5)C=C4)=O)C[C@@H](O)C3)=O)=O)=CC=C2)NCCCCCCCN6N=NC(C7=CC=CN=C7)=C6
U23	O=C(C1=CC=CC=C1C2=CC(OCCOCCOCCC(N[C@@H](C(C)(C)C)C(N3C[C@H](O)C[C@H]3C(NCC4=CC=C(C5=C(C)N=CS5)C=C4)=O)=O)=O)=CC=C2)NCCCCCCCN6N=NC(C7=CC=CN=C7)=C6
U24	O=C(C1=CC=CC=C1C2=CC(OCCOCCOCCOCCC(N[C@@H](C(C)(C)C)C(N3[C@H](C(NCC4=CC=C(C5=C(C)N=CS5)C=C4)=O)C[C@@H](O)C3)=O)=O)=CC=C2)NCCCCCCCN6N=NC(C7=CC=CN=C7)=C6
U25	O=C(C1=CC=CC=C1C2=CC(OCCOCCOCCOCCOCCC(N[C@@H](C(C)(C)C)C(N3C[C@H](O)C[C@H]3C(NCC4=CC=C(C5=C(C)N=CS5)C=C4)=O)=O)=O)=CC=C2)NCCCCCCCN6N=NC(C7=CC=CN=C7)=C6
U26	O=C(C1=CC=CC=C1C2=CC(OCCOCCC(NC3=C(CN(C4C(NC(CC4)=O)=O)C5=O)C5=CC=C3)=O)=CC=C2)NCCCCCCCN6N=NC(C7=CC=CN=C7)=C6
U27	O=C(C1=CC=CC=C1C2=CC(OCCOCCOCCC(NC3=CC=CC4=C3CN(C5CCC(NC5=O)=O)C4=O)=O)=CC=C2)NCCCCCCCN6N=NC(C7=CC=CN=C7)=C6
U28	O=C(C1=CC=CC=C1C2=CC(OCCOCCOCCOCCC(NC3=C(CN(C4C(NC(CC4)=O)=O)C5=O)C5=CC=C3)=O)=CC=C2)NCCCCCCCN6N=NC(C7=CC=CN=C7)=C6
U29	O=C(C1=CC=CC=C1C2=CC(OCCOCCOCCOCCOCCC(NC3=CC=CC4=C3CN(C5CCC(NC5=O)=O)C4=O)=O)=CC=C2)NCCCCCCCN6N=NC(C7=CC=CN=C7)=C6
U30	O=C(C1=CC=CC=C1C2=CC(OCCCCCCC(N[C@@H](C(C)(C)C)C(N3[C@H](C(NCC4=CC=C(C5=C(C)N=CS5)C=C4)=O)C[C@@H](O)C3)=O)=O)=CC=C2)NCCCCCCCN6N=NC(C7=CC=CN=C7)=C6
U31	O=C(C1=CC=CC=C1C2=CC(OCCCCCCCC(N[C@@H](C(C)(C)C)C(N3[C@H](C(NCC4=CC=C(C5=C(C)N=CS5)C=C4)=O)C[C@@H](O)C3)=O)=O)=CC=C2)NCCCCCCCN6N=NC(C7=CC=CN=C7)=C6
U32	O=C(C1=CC=CC=C1C2=CC(OCCCCCCCCC(N[C@@H](C(C)(C)C)C(N3[C@H](C(NCC4=CC=C(C5=C(C)N=CS5)C=C4)=O)C[C@@H](O)C3)=O)=O)=CC=C2)NCCCCCCCN6N=NC(C7=CC=CN=C7)=C6
U33	O=C(C1=CC=CC=C1C2=CC(OCCCCCCCCCC(N[C@@H](C(C)(C)C)C(N3[C@H](C(NCC4=CC=C(C5=C(C)N=CS5)C=C4)=O)C[C@@H](O)C3)=O)=O)=CC=C2)NCCCCCCCN6N=NC(C7=CC=CN=C7)=C6
U34	O=C(C1=CC=CC=C1C2=CC(OCCCCCCCCCCC(N[C@@H](C(C)(C)C)C(N3[C@H](C(NCC4=CC=C(C5=C(C)N=CS5)C=C4)=O)C[C@@H](O)C3)=O)=O)=CC=C2)NCCCCCCCN6N=NC(C7=CC=CN=C7)=C6
U35	O=C(C1=CC=CC=C1C2=CC(OCCCCCCCCCCCC(N[C@@H](C(C)(C)C)C(N3[C@H](C(NCC4=CC=C(C5=C(C)N=CS5)C=C4)=O)C[C@@H](O)C3)=O)=O)=CC=C2)NCCCCCCCN6N=NC(C7=CC=CN=C7)=C6
U36	O=C(C1=CC=CC=C1C2=CC(OCCCCCCC(NC3=CC=CC4=C3CN(C5CCC(NC5=O)=O)C4=O)=O)=CC=C2)NCCCCCCCN6N=NC(C7=CC=CN=C7)=C6
U37	O=C(C1=CC=CC=C1C2=CC(OCCCCCCCC(NC3=C(CN(C4C(NC(CC4)=O)=O)C5=O)C5=CC=C3)=O)=CC=C2)NCCCCCCCN6N=NC(C7=CC=CN=C7)=C6
U38	O=C(C1=CC=CC=C1C2=CC(OCCCCCCCCC(NC3=CC=CC4=C3CN(C5CCC(NC5=O)=O)C4=O)=O)=CC=C2)NCCCCCCCN6N=NC(C7=CC=CN=C7)=C6
U39	O=C(C1=CC=CC=C1C2=CC(OCCCCCCCCCC(NC3=C(CN(C4C(NC(CC4)=O)=O)C5=O)C5=CC=C3)=O)=CC=C2)NCCCCCCCN6N=NC(C7=CC=CN=C7)=C6
U40	O=C(C1=CC=CC=C1C2=CC(OCCCCCCCCCCC(NC3=CC=CC4=C3CN(C5CCC(NC5=O)=O)C4=O)=O)=CC=C2)NCCCCCCCN6N=NC(C7=CC=CN=C7)=C6
U41	O=C(C1=CC=CC=C1C2=CC(OCCCCCCCCCCCC(NC3=C(CN(C4C(NC(CC4)=O)=O)C5=O)C5=CC=C3)=O)=CC=C2)NCCCCCCCN6N=NC(C7=CC=CN=C7)=C6
U42	O=C(C1=CC=CC=C1C2=CC(OCCCCCCCC(N[C@@H](C(C)(C)C)C(N3[C@H](C(N[C@@H](C)C4=CC=C(C5=C(C)N=CS5)C=C4)=O)C[C@@H](O)C3)=O)=O)=CC=C2)NCCCCCCCN6N=NC(C7=CC=CN=C7)=C6	45 nM	55 nM	110 � 0.01 nM	157 � 0.04 nM
U42-NC	O=C(C1=CC=CC=C1C2=CC(OCCCCCCCC(N[C@@H](C(C)(C)C)C(N3[C@H](C(N[C@@H](C)C4=CC=C(C5=C(C)N=CS5)C=C4)=O)C[C@H](O)C3)=O)=O)=CC=C2)NCCCCCCCN6N=NC(C7=CC=CN=C7)=C6
